# Supplementary material for: Therapeutic efficacy of recombinant human growth hormone in children with different etiologies of dwarfism from a pharmacoeconomic point of view
Source: Medicine (Baltimore). 2024 Jun 21;103(25):e38350. doi: 10.1097/MD.0000000000038350 (PMC11191898; doi:10.1097/MD.0000000000038350)
Supplement: Supplementary file 1 [file medi-103-e38350-s001.xlsx]

## Sheet: Sheet1
name	group	sex	adolescent	GH peak	target height	hight	weight	BMI	age 0m	height0m	height3m	height6m	height9m	height12m	height18m	height24m	height36m	HtSDS 0m	HtSDS 3m	HtSDS 6m	HtSDS 9m	HtSDS 12m	HtSDS18m	HtSDS 24 m	HtSDS 36m	△HtSDS 3m	△HtSDS 6m	△HtSDS9m	△HtSDS12m	△HtSDS18m	△HtSDS24m	△HtSDS36m	GV3month	GV6month	GV9m	GV12m	GV18m	GV24m	GV36m	Costs for 1cm Height3m	Costs for 1cm Height 6m	Costs for 1cm Height 9m	Costs for 1cm Height 12m	Costs for 1cm Height 18m	Costs for 1cm Height 24m	Costs for 1cm Height36 m
迟明扬	GHD	m	1	2.2	168	145	42	19.9762	13.5	145	147.5	150	152	154				-2	-1.85	-1.74	-1.68	-1.59				0.05	0.0366667	0.02	0.03				10	10	8	8				3535.75	3571.75	4751.39	4796.39
张金銮	GHD	m	1	5.4	175	146.5	38.6173	17.9931	13.75	146.5	150	153	155.5	159				-2.01	-1.6	-1.41	-1.29	-1.09				0.136667	0.0633333	0.04	0.0666667				14	12	10	14				2146.44	2534.18	3270.38	2361.7
王崇	GHD	m	1	1.8	173	137	36	19.1806	12.75	137	141.2	145.3	149.1	153.2	160	163		-2.39	-2.06	-1.74	-1.47	-1.15	-0.68	-0.65		0.11	0.106667	0.09	0.106667	0.0783333	0.005		16.8	16.4	15.2	16.4	13.6	6		2199.38	2274.98	2500.73	2339.7	3003.29	7249.73
冯嘉迅	GHD	m	1	5.9	171	147	43	19.8991	13.91	147	150.5	154	157.5	160				-2.11	-1.81	-1.55	-1.28	-1.12				0.1	0.0866667	0.09	0.0533333				14	14	14	10				2639.26	2740.79	2715.08	4102.48
袁新宇	GHD	m	1	0.47	176.5	140	41	20.9184	12.83	140	142.5	145	147	149	153	157		-2.11	-1.97	-1.86	-1.81	-1.78	-1.65	-1.48		0.0466667	0.0366667	0.0166667	0.01	0.0216667	0.0283333		10	10	8	8	8	8		3535.75	3730.96	4751.39	4796.39	5105.59	5304.62
马子航	GHD	m	2	4.1	170.5	89	12.4	15.6546	3.42	89	92.5	96	99	102	106	109.5		-2.59	-2.11	-1.63	-1.28	-0.94	-0.74	-0.61		0.16	0.16	0.116667	0.113333	0.0333333	0.0216667		14	14	12	12	8	7		819.61	845.33	1177.35	1207.35	2120.24	2802.22
庄浩然	GHD	m	2	6	170.5	120	25.5	17.7083	8.91	120	123	126	128.8	131				-2.06	-1.73	-1.43	-1.17	-1.01				0.11	0.1	0.0866667	0.0533333				12	12	11.2	8.8				1840.77	1870.77	1972.25	2551.05
郑博来	GHD	m	1	5.9	168	141.5	39	19.4783	12.92	141.5	145.5	149.5	152.5	155.5				-1.98	-1.63	-1.33	-1.16	-0.99				0.116667	0.1	0.0566667	0.0566667				16	16	12	12	4	4		2209.84	2232.34	3167.59	3197.59	10211.2	10874.6
孙浚畅	GHD	m	1	2.6	171	140	26.0092	13.27	12.75	140	142.5	145	147	149				-2.01	-1.86	-1.75	-1.7	-1.67				0.05	0.0366667	0.0166667	0.01				10	10	8	8				2208.92	2244.92	2761.15	2806.15
田宜霖	GHD	m	1	4.4	168	145.2	34.6605	16.44	13.66	145.2	148.5	151.5	154.2	156.5	161	165	168	-2.11	-1.88	-1.69	-1.58	-1.43	-1.16	-0.91	-0.79	0.0766667	0.0633333	0.0366667	0.05	0.045	0.0416667	0.01	13.2	12	10.8	9.2	9	8	3	2075.49	2313.04	2782.42	3305.45	3653.76	4442.18	12902.4
銮超业	GHD	m	1	3.6	163.5	148.5	43.5	19.7259	14.5	148.5	150	151.5	153	155				-2.34	-2.32	-2.28	-2.23	-2.11				0.00666667	0.0133333	0.0166667	0.04				6	6	6	8				5892.91	5952.91	6335.18	4796.39
全国俊	GHD	m	1	9.76	166.5	140	39.5	20.1531	12.83	140	144	148	152	155	161	164		-2.12	-1.81	-1.52	-1.2	-1.03	-0.67	-0.58		0.103333	0.0966667	0.106667	0.0566667	0.06	0.015		16	16	16	12	12			2176.67	2232.34	2375.69	3197.59	3403.73
王华斌	GHD	m	1	1.3	175	140.5	39	19.7566	12.75	140.5	144.5	147.5	151	154	159	164	168	-1.96	-1.59	-1.42	-1.19	-1.02	-0.78	-0.51	-0.48	0.123333	0.0566667	0.0766667	0.0566667	0.04	0.045	0.0025	16	12	14	12	10	10	4	2873.25	3861	3473.26	4082.14	5145.93	5411.3	13712.5
刘宏轩	GHD	m	1	3.2	168.5	144	36	17.3611	13.5	144	146	148	149.5	151				-2.1	-2.05	-2	-1.97	-1.95				0.0166667	0.0166667	0.01	0.00666667				8	8	6	6				4950.41	5128.09	7219.73	7279.73
钮传统	GHD	m	2	0.29	166	127	35	21.7	10.42	127	129	131	133	135				-2.02	-1.89	-1.77	-1.67	-1.57				0.0433333	0.04	0.0333333	0.0333333				8	8	8	8				4287	4464.68	4751.39	4796.39
杨程翔	GHD	m	1	2.6	168	143	36	17.6048	13.33	143	145	147.5	150	152	155	158		-2.13	-2.05	-1.93	-1.81	-1.75	-1.71	-1.62		0.0266667	0.04	0.04	0.02	0.00666667	0.015		8	10	10	8	6			5083.09	4367.84	4331.84	5791.51	8134.28
冷河浩	GHD	m	1	8.36	167	129	31.5	18.9292	11	129	132	135	136	138				-2.11	-1.84	-1.59	-1.64	-1.56				0.09	0.0833333	-0.0166667	0.0266667				12	12	4	8				2371.5	2534.18	8175.95	4132.98
郭沛函	GHD	m	1	0.84	164	151	44	19.2974	14.42	151	153	154	155	156	157.5	159		-1.91	-1.83	-1.87	-1.89	-1.9	-1.95	-1.95		0.0266667	-0.0133333	-0.00666667	-0.00333333	-0.00833333	0		8	4	4	4	3	3		4618.71	9592.78	9502.78	10256.2	14499.5	15384
刁乐尧	GHD	m	1	0.79	164	138	37.9	19.9013	13.25	138	142	145	148	151	157	162		-2.58	-2.31	-2.13	-1.94	-1.75	-1.34	-1.01		0.09	0.06	0.0633333	0.0633333	0.0683333	0.055		16	12	12	12	12	10		2043.99	2755.32	2946.45	2976.45	3182.59	4084.48
曹喆文吉	GHD	m	1	6.5	174.5	137	28.5	15.1846	12.58	137	139.5	142	144.3	146.5	150.5	155		-2.21	-2.08	-1.97	-1.89	-1.82	-1.72	-1.52		0.0433333	0.0366667	0.0266667	0.0233333	0.0166667	0.0333333		10	10	9.2	8.8	8	9		2474.29	2510.29	2977.88	3154.15	3778.77	3653.76
张希禾	GHD	m	1	2.3	170.5	132	27.4999	15.7828	11.92	132	135	138.5	142	145	150			-2.39	-2.16	-1.89	-1.63	-1.46	-1.25			0.0766667	0.09	0.0866667	0.0566667	0.035			12	14	14	12	10			1840.77	1603.51	1767.35	2091.9	2757.65
朱翌辰	GHD	m	2	3.9	166	115	20.5	15.5009	7.83	115	118	121	123	125	129	132		-2.1	-1.74	-1.43	-1.29	-1.16	-0.9	-0.81		0.12	0.103333	0.0466667	0.0433333	0.0433333	0.015		12	12	8	8	8	6		1619.63	1649.63	3092.86	3137.86	3447.06	4596.08
范俊哲	GHD	m	2	6.5	164.5	131	23.5	13.6938	11.5	131	133	136	138	141	146	151		-2.22	-2.13	-1.9	-1.83	-1.64	-1.42	-1.22		0.03	0.0766667	0.0233333	0.0633333	0.0366667	0.0333333		8	12	8	12	10	10		2495.79	1870.77	2761.15	2091.9	2757.65	3023.02
杜汶哲	GHD	m	1	4	175	146	40.2	18.8591	13.5	146	149	152	155	157.5				-1.87	-1.69	-1.51	-1.32	-1.18				0.06	0.06	0.0633333	0.0466667				12	12	12	10				2946.45	2976.45	3167.59	3837.11
潘宗琪	GHD	m	2	3.1	170	129	32.5	19.5301	10.83	129	132	135	137.5	140	144.5	147		-2.04	-1.77	-1.52	-1.36	-1.21	-1.02	-1.14		0.09	0.0833333	0.0533333	0.05	0.0316667	-0.02		12	12	10	10	9	5		2504.18	2534.18	3270.38	3306.38	3948.61	7638.22
高明宇	GHD	m	2	3.4	167	96.5	14	15.034	4.3	96.5	100	103.5	107	110				-2.11	-1.62	-1.18	-0.71	-0.4				0.163333	0.146667	0.156667	0.103333				14	14	14	12				857.52	959.06	1047.07	1251.58
尹玉启	GHD	m	1	3.9	167	136.5	31	16.6378	12.42	136.5	138.5	140.5	142.5	144.5	149	153		-2.17	-2.11	-2.06	-2.02	-1.98	-1.82	-1.69		0.02	0.0166667	0.0133333	0.0133333	0.0266667	0.0216667		8	8	8	8	9	8		3291.88	3469.56	3756.27	3801.27	3653.76	4442.18
王琨	GHD	m	2	0.2	173	128	32.6861	19.95	10.5	128	131	134	137	139				-1.91	-1.64	-1.38	-1.13	-1.04				0.09	0.0866667	0.0833333	0.03				12	12	12	8				2283.04	2313.04	2504.18	3801.27
何旭涛	GHD	m	2	2.2	169	120	23.5	16.3194	8.83	120	122.5	126	128.5	131	136	139		-2.02	-1.8	-1.41	-1.2	-1	-0.6	-0.54		0.0733333	0.13	0.07	0.0666667	0.0666667	0.01		10	14	10	10	10	6		1943.55	1603.51	2208.92	2510.29	2492.29	4596.08
周希祥	GHD	m	1	1.3	171	146	43	20.1726	13.91	146	148.5	151	153	155				-2.21	-2.08	-1.95	-1.86	-1.77				0.0433333	0.0433333	0.03	0.03				10	10	8	8				3801.11	3837.11	5083.09	5128.09
王精涵	GHD	m	1	1.1	167.5	140	43	21.9388	13.33	140	143	145	147.5	150				-2.46	-2.28	-2.23	-2.11	-1.98				0.06	0.0166667	0.04	0.0433333				12	8	10	10				3079.14	4663.71	3801.11	3837.11
宁玟钧	GHD	m	1	2	176	146	44.9981	21.11	14.25	146	149	152	155	157				-2.47	-2.26	-2.05	-1.82	-1.71				0.07	0.07	0.0766667	0.0366667				12	12	12	8				3034.91	3064.91	3167.59	4796.39
张子阳	GHD	m	1	3.4	171.5	135	33	18.107	12.33	135	137.5	140	142.5	146				-2.31	-2.18	-2.06	-1.95	-1.7				0.0433333	0.04	0.0366667	0.0833333				10	10	10	14				3005.02	3041.02	3270.38	2361.7
张舒城	GHD	m	2	5.6	165	108	20.0038	17.15	6.67	108	111	114	117	120				-2.32	-1.98	-1.64	-1.32	-1.01				0.113333	0.113333	0.106667	0.103333				12	12	12	12				1398.49	1428.49	1398.49	1649.63
崔俊淇	GHD	m	2	6.4	174.5	123.2	27.9987	18.4466	9.5	123.2	126	128.5	132	135				-1.94	-1.67	-1.45	-1.1	-0.83				0.09	0.0733333	0.116667	0.09				11.2	10	14	12				1972.25	2244.92	1767.35	2091.9
吴钧泽	GHD	m	2	4.95	170	116	14.9324	11.0972	7.58	116	119.7	122.8	126	129				-1.7	-1.25	-0.92	-0.59	-0.31				0.15	0.11	0.11	0.0933333				14.8	12.4	12.8	12				882.89	1168.41	1311.09	1428.49
解启瑞	GHD	m	1	3	171.5	147	43.6666	20.2076	13.83	147	149.5	152	154.6	157				-2	-1.88	-1.75	-1.6	-1.46				0.04	0.0433333	0.05	0.0466667				10	10	10.4	9.6				3535.75	3571.75	3654.91	3996.99
孟嘉轩	GHD	m	2	3.4	176.5	118	26.0014	18.6738	8.5	118	120	122.5	125	127.5				-2.11	-1.96	-1.73	-1.51	-1.3				0.05	0.0766667	0.0733333	0.07				8	10	10	10				2761.15	2244.92	3270.38	3306.38
侯敬皓	GHD	m	1	5.5	168	142.5	35	17.2361	13.5	142.5	145	147.4	149.3	151.2				-2.33	-2.22	-2.11	-2.06	-2				0.0366667	0.0366667	0.0166667	0.02				10	9.6	7.6	7.6				3005.02	3167.72	4303.13	4350.5
张晋荣	GHD	m	2	4.1	169.5	125	25.3133	16.2005	9.92	125	127.5	129.5	131.5	134	138	142	147	-1.98	-1.77	-1.64	-1.52	-1.33	-1.13	-0.98	-0.89	0.07	0.0433333	0.04	0.0633333	0.0333333	0.025	0.0075	10	8	8	10	8	8	5	2102.77	2806.15	3092.86	2510.29	3447.06	3778.77	6665.21
杨炳萱	GHD	f	2	5.7	161.5	113	20.7369	16.24	7.5	113	116	119	121.7	124.2	129.5	134		-1.89	-1.6	-1.31	-1.08	-0.9	-0.5	-0.26		0.0966667	0.0966667	0.0766667	0.06	0.0666667	0.04		12	12	10.8	10	10.6	9		1398.49	1428.49	2045.3	2244.92	2601.56	3653.76
张玉琦	GHD	f	1	2.4	162	132	30.0041	17.22	11.33	132	133.5	135	136	137				-2.25	-2.25	-2.24	-2.29	-2.34				0	0.00333333	-0.0166667	-0.0166667				6	6	4	4				4123.81	4183.81	6849.13	6939.13
李忻洁	GHD	f	1	5.9	163	142	23.9928	11.8989	13.5	142	145	148	150	152	157	161	169	-2.37	-2.05	-1.72	-1.52	-1.3	-0.69	-0.18	0.89	0.106667	0.11	0.0666667	0.0733333	0.101667	0.085	0.0891667	12	12	8	8	10	8	8	1619.63	1649.63	2761.15	3137.86	2757.65	3778.77	4165.76
王凤祥瑞	GHD	f	1	4.5	157	145	40.3049	19.17	13.75	145	147	149.5	152	155				-2.33	-1.84	-1.57	-1.29	-0.92				0.163333	0.09	0.0933333	0.123333				8	10	10	12				4087.98	3306.38	3535.75	2976.45
张淑文	GHD	f	1	4.9	164	129	24.9948	15.02	10.83	129	132	135	138	141				-2.26	-2.03	-1.8	-1.58	-1.36				0.0766667	0.0766667	0.0733333	0.0733333				12	12	12	12				1708.08	1870.77	1840.77	2091.9
张奥萱	GHD	f	1	5.6	165	145	45	21.4031	13.75	145	149	153	156	159	164			-2.05	-1.58	-1.08	-0.72	-0.35	0.29			0.156667	0.166667	0.12	0.123333	0.106667			16	16	12	12	10			2541.55	2564.05	3609.87	3639.87	4615.21
刘珊米	GHD	f	2	8.1	161	123	25	16.5246	9.75	123	124.5	126	128	130				-2.28	-2.26	-2.25	-2.17	-2.09				0.00666667	0.00333333	0.0266667	0.0266667				6	6	8	8				3681.53	3741.53	3092.86	3137.86
曹衍甯	GHD	f	1	6.4	155	127	26.9999	16.74	10.5	127	129.5	132	134.5	137	142	146	151	-2.27	-2.11	-1.95	-1.81	-1.66	-1.35	-1.16	-1.05	0.0533333	0.0533333	0.0466667	0.05	0.0516667	0.0316667	0.00916667	10	10	10	10	10	8	5	2208.92	2244.92	2474.29	2775.65	3023.02	4110.48	7203.32
李欣妍	GHD	f	2	1.9	160	119	21.638	15.28	8.67	119	122	125	128	130.5	135.5	140		-1.96	-1.69	-1.43	-1.18	-1.01	-0.7	-0.49		0.09	0.0866667	0.0833333	0.0566667	0.0516667	0.035		12	12	12	10	10	9		1509.06	1649.63	1619.63	2244.92	2492.29	3064.06
袁雨彤	GHD	f	1	8.9	163	130	26	15.3846	10.67	130	133	136	138.7	141	143			-2.01	-1.78	-1.55	-1.4	-1.28	-1.2			0.0766667	0.0766667	0.05	0.04	0.0133333			12	12	10.8	9.2	4			1619.63	1870.77	2045.3	2440.13	6230.71
王雨婷	GHD	f	1	3.9	160	126.5	30.382	18.9861	10.5	126.5	129.5	133	135.8	138.5				-2.39	-2.17	-1.86	-1.67	-1.49				0.0733333	0.103333	0.0633333	0.06				12	14	11.2	10.8				2061.9	1982.61	2446.12	2570.05
杨珂彤	GHD	f	2	4.6	155	129	33.6	20.1911	10.83	129	132	135	137.7	140.2	144.3			-2.26	-2.03	-1.81	-1.63	-1.48	-1.28			0.0766667	0.0733333	0.06	0.05	0.0333333			12	12	10.8	10	8.2			2504.18	2755.32	3028.13	3306.38	4333.84
刘泓汐	GHD	f	2	4	162.5	120.5	22.6661	15.61	8.91	120.5	123.5	126.5	129.5	132	134.5			-1.96	-1.68	-1.42	-1.17	-1.02	-1.09			0.0933333	0.0866667	0.0833333	0.05	-0.0116667			12	12	12	10	5			1575.4	1693.86	1663.86	2244.92	4984.57
王艺林	GHD	f	1	4.2	163	146	38.923	18.26	13.75	146	147	148.5	149.5	150.5				-1.92	-1.87	-1.74	-1.67	-1.59				0.0166667	0.0433333	0.0233333	0.0266667				4	6	4	4				7512.54	5510.63	8175.95	9592.78
温梓萱	GHD	f	2	3.5	155	120	21.0013	14.5842	9.42	120	124	127	130	133				-2.42	-1.99	-1.75	-1.51	-1.28				0.143333	0.08	0.08	0.0766667				16	12	12	12				1048.87	1649.63	1840.77	1959.22
尹玉笛	GHD	f	1	3.6	154	138	34.5	18.1159	12.1	138	140.5	143	145.5	148	152	155	160	-2	-1.83	-1.65	-1.46	-1.26	-0.95	-0.72	-0.29	0.0566667	0.06	0.0633333	0.0666667	0.0516667	0.0383333	0.0358333	10	10	10	10	8	6	5	3005.02	3200.23	3270.38	3306.38	4442.18	6365.18	8279.52
谭钰恩	GHD	f	2	5.9	154	98	12.5	13.0154	4.5	98	101	104.5	107.5	110.3				-1.79	-1.47	-1.07	-0.65	-0.38				0.106667	0.133333	0.14	0.09				12	14	12	11.2				956.22	845.33	956.22	1293.59
孙子怡	GHD	f	2	5.9	161	125	24.9952	15.997	10.58	125	128	130.5	133	135	138.5	142		-2.65	-2.41	-2.26	-2.11	-2.03	-1.93	-1.8		0.08	0.05	0.05	0.0266667	0.0166667	0.0216667		12	10	10	8	7	7		1619.63	1979.55	2208.92	2806.15	3560.41	3939.5
董一萱	GHD	f	2	6.2	159.5	118	26	18.6728	8.75	118	121	123.5	126	128	131	134		-2.21	-1.93	-1.75	-1.58	-1.49	-1.48	-1.48		0.0933333	0.06	0.0566667	0.03	0.00166667	0		12	10	10	8	6	6		2061.9	2510.29	2739.65	3469.56	5038.36	5480.63
张馨月	GHD	f	2	4.5	161	113	20.8164	16.3023	7.75	113	116	118	121	124				-2.3	-1.98	-1.88	-1.61	-1.34				0.106667	0.0333333	0.09	0.09				12	8	12	12				1486.95	2275.42	1619.63	1649.63
曲宸萱	GHD	f	2	4.5	152.5	107	20.0472	17.51	6.17	107	111	115	118.5	121.5				-1.79	-1.26	-0.74	-0.37	-0.08				0.176667	0.173333	0.123333	0.0966667				16	16	14	12				1048.87	1071.37	1274.53	1516.95
陈安琪	GHD	f	2	6.5	167.5	105.2	14.697	13.28	5.83	105.2	109.5	113	116	119				-1.86	-1.23	-0.82	-0.51	-0.21				0.21	0.136667	0.103333	0.1				17.2	14	12	12				728.84	921.15	1177.35	1207.35
赵雅涵	GHD	f	1	3.88	156	128	28.0003	17.09	10.25	128	129.5	132	135	137	141	144.5		-1.89	-1.88	-1.73	-1.5	-1.43	-1.28	-1.19		0.00333333	0.05	0.0766667	0.0233333	0.025	0.015		6	10	12	8	8	7		3681.53	2244.92	2283.04	3469.56	3778.77	4697.69
范珈琳	GHD	f	2	7.6	160	95.2	11.9995	13.24	4.17	95.2	98.5	102	105	108				-1.99	-1.58	-1.15	-0.83	-0.44				0.136667	0.143333	0.106667	0.13				13.2	14	12	12				788.87	769.51	956.22	986.22
李逸茹	GHD	f	2	2.1	158	122	20	13.4372	9.5	122	125	128	131	133.5	138.5	143		-2.21	-1.96	-1.71	-1.47	-1.32	-1.03	-0.82		0.0833333	0.0833333	0.08	0.05	0.0483333	0.035		12	12	12	10	10	9		1398.49	1428.49	1619.63	1979.55	2226.92	2769.21
张淑文	GHD	f	1	4.8	157	129	24.9948	15.02	10.83	129	132	134.5	138.5	141.5				-2.26	-2.03	-1.88	-1.51	-1.28				0.0766667	0.05	0.123333	0.0766667				12	10	16	12				1752.31	2138.77	1314.23	1782.31
王文赫	ISS	m	2	13	170.5	114	23.9646	18.44	7.67	114	117	120	123.5	126	131	136	140.5	-2.1	-1.75	-1.41	-1.09	-0.8	-0.4	-0.01	-0.12	0.116667	0.113333	0.106667	0.0966667	0.0666667	0.065	-0.00916667	12	12	14	10	10	10	4.5	1840.77	1870.77	1767.35	2510.29	2757.65	3023.02	7405.79
李金峰	ISS	m	1	22.3	172.5	150	35.01	15.56	15	150	152	154.5	156.5	158.5	162	166	171	-2.43	-2.32	-2.13	-2	-1.85	-1.53	-1.28	-0.69	0.0366667	0.0633333	0.0433333	0.05	0.0533333	0.0416667	0.0491667	8	10	8	8	7	8	5	4087.98	3306.38	4419.68	4464.68	5455.87	5105.59	8817.62
田煦盛	ISS	m	2	12.3	171.5	120	25.0992	17.43	8.92	120	123	126	128	131	136	141		-2.03	-1.72	-1.42	-1.29	-1	-0.61	-0.25		0.103333	0.1	0.0433333	0.0966667	0.065	0.06		12	12	8	12	10	10		1840.77	1870.77	3092.86	2091.9	2757.65	3023.02
袁明顺	ISS	m	1	16.1	165	148.5	38.5473	17.48	14.5	148.5	150	151.8	153.5	155				-2.3	-2.28	-2.2	-2.13	-2.08				0.00666667	0.0266667	0.0233333	0.0166667				6	7.2	6.8	6				6335.18	5329.32	5980.11	6837.46
孙伟岐	ISS	m	1	14.9	173	130.5	33.9583	19.94	11.58	130.5	132.5	134.5	136.5	138				-2.32	-2.22	-2.14	-2.07	-2.08				0.0333333	0.0266667	0.0233333	-0.00333333				8	8	8	6				4087.98	4132.98	4419.68	5952.91
钟一鸣	ISS	m	1	11.6	174	153.5	43.6608	18.53	14.5	153.5	155	156.6	158	159.5				-1.65	-1.63	-1.59	-1.55	-1.5				0.00666667	0.0133333	0.0133333	0.0166667				6	6.4	5.6	6				6777.46	6410.12	7735.43	7279.73
张吉良	ISS	m	1	14.8	167	147	44.709	20.69	13.75	147	150	153	156	159				-1.9	-1.69	-1.51	-1.29	-1.09				0.07	0.06	0.0733333	0.0666667				12	12	12	12				3167.59	3197.59	3167.59	3418.73
高振昌	ISS	m	1	15.9	167.5	147	34.6176	16.02	13.67	147	149	152	154	156	161	165		-1.83	-1.78	-1.59	-1.53	-1.45	-1.12	-0.87		0.0166667	0.0633333	0.02	0.0266667	0.055	0.0416667		8	12	8	8	10	8		4087.98	2755.32	4419.68	4464.68	3819.11	4773.89
高浩轩	ISS	m	1	18.8	167	151	48.9765	21.48	14.58	151	153	155.5	158	160				-2.12	-1.94	-1.78	-1.6	-1.47				0.06	0.0533333	0.06	0.0433333				8	10	10	8				5746.51	4633.21	4862.57	6123.21
董瑞延	ISS	m	1	15.3	169.5	145	33.64	16	13.58	145	148	151	154	156.5	160	164		-2.02	-1.84	-1.65	-1.46	-1.33	-1.2	-0.98		0.06	0.0633333	0.0633333	0.0433333	0.0216667	0.0366667		12	12	12	10	7	8		2504.18	2534.18	2725.32	3306.38	5455.87	4773.89
王成禹	ISS	m	1	15.1	168.5	140	42.9828	21.93	12.92	140	143	146	149	151.5	156	159.5		-2.13	-1.91	-1.73	-1.56	-1.45	-1.27	-1.16		0.0733333	0.06	0.0566667	0.0366667	0.03	0.0183333		12	12	12	10	9	7		3388.73	3418.73	3609.87	4367.84	5128.01	6593.15
刘冠宇	ISS	m	1	15.5	171.5	149	35.011	15.77	15	149	151	153	155	157				-2.49	-2.38	-2.26	-2.12	-1.98				0.0366667	0.04	0.0466667	0.0466667				8	8	8	8				4087.98	4132.98	4419.68	4464.68
张旭飞	ISS	m	1	15.2	169	153.5	44.8861	19.05	14.83	153.5	155	156.5	158	159				-1.89	-1.84	-1.78	-1.73	-1.71				0.0166667	0.02	0.0166667	0.00666667				6	6	6	4				6335.18	6395.18	6777.46	10256.2
邱云聪	ISS	m	1	12.8	171.5	144.5	41.0297	19.65	13.5	144.5	147	149.5	151	152				-2.01	-1.9	-1.78	-1.79	-1.85				0.0366667	0.04	-0.00333333	-0.02				10	10	6	4				4066.48	4102.48	7219.73	10919.6
孙效彧	ISS	m	2	10.9	163	125	35.1406	22.49	10.5	125	127.5	130	132	134				-2.36	-2.15	-1.95	-1.84	-1.75				0.07	0.0666667	0.0366667	0.03				10	10	8	8				3535.75	3571.75	4751.39	4796.39
侯景尧	ISS	m	1	13.9	170	140	28.0672	14.32	12.5	140	142.2	144.5	147	149				-1.72	-1.64	-1.56	-1.46	-1.42				0.0266667	0.0266667	0.0333333	0.0133333				8.8	9.2	10	8				2992.62	3017.01	2739.65	3801.27
曹君宇	ISS	m	1	15.6	170.5	150	38.1825	16.97	14.75	150	152	154.5	156.5	158.5				-2.3	-2.19	-2.01	-1.89	-1.76				0.0366667	0.06	0.04	0.0433333				8	10	8	8				4751.39	3837.11	5083.09	5128.09
庄彦豪	ISS	m	1	11.6	177	134	28.9989	16.15	11.75	134	136	138.5	141	143				-1.94	-1.85	-1.71	-1.58	-1.54				0.03	0.0466667	0.0433333	0.0133333				8	10	10	8				3424.56	2775.65	3005.02	4132.98
刘柄东	ISS	m	2	13.8	172.5	108	17.9976	15.43	6.33	108	112.2	115.5	118.5	121.5				-1.8	-1.39	-1.01	-0.7	-0.39				0.136667	0.126667	0.103333	0.103333				16.8	13.2	12	12				998.92	1298.63	1619.63	1649.63
李秉轩	ISS	m	1	10.2	172	150.5	45.9347	20.28	14.42	150.5	153	157	159	160				-1.99	-1.83	-1.48	-1.38	-1.39				0.0533333	0.116667	0.0333333	-0.00333333				10	16	8	4				4331.84	2729.9	5746.51	11583
刘子钰	ISS	m	2	12.3	164	113.5	22.2992	17.31	7.5	113.5	114	118	122	126				-2.01	-1.69	-1.42	-1.2	-0.97				0.106667	0.09	0.0733333	0.0766667				2	16	16	16				11044.6	1403.08	1546.43	1568.93
戚浩翔	ISS	m	2	15.6	167	128.5	28.0873	17.01	10.75	128.5	131	133.5	135.6	137.5				-2	-1.73	-1.62	-1.51	-1.43				0.09	0.0366667	0.0366667	0.0266667				10	10	8.4	7.6				2739.65	2775.65	3577.4	4001.34
李林坤	ISS	m	1	14.5	175	150	39.6675	17.63	14.25	150	153	156	158.5	160.5	165	168	171	-1.97	-1.76	-1.55	-1.38	-1.21	-0.94	-0.75	-0.6	0.07	0.07	0.0566667	0.0566667	0.045	0.0316667	0.0125	12	12	10	8	9	6	3	3167.59	3197.59	4066.48	5128.09	4833.16	8134.28	16489.7
吴浩翔	ISS	m	2	10.5	170	128	28.3443	17.3	10.58	128	131	134	136.8	139.5	144			-2.01	-1.69	-1.44	-1.23	-1.04	-0.83			0.106667	0.0833333	0.07	0.0633333	0.035			12	12	11.2	10.8	9			2283.04	2313.04	2683.05	2570.05	3358.91
孔令灿	ISS	m	1	13	170.5	142	38.9972	19.34	13	142	145	148	151	154	159.5	164	169.5	-1.89	-1.69	-1.54	-1.37	-1.19	-0.88	-0.64	-0.44	0.0666667	0.05	0.0566667	0.06	0.0516667	0.04	0.0166667	12	12	12	12	11	9	5.5	3079.14	3109.14	3167.59	3197.59	3713.16	4538.31	8016.02
侯耀臻	ISS	m	1	17.2	173	130	24.7923	14.67	11	130	133	136	138.5	141	145			-2	-1.75	-1.5	-1.35	-1.21	-1.09			0.0833333	0.0833333	0.05	0.0466667	0.02			12	12	10	10	8			2061.9	2091.9	2739.65	2775.65	3778.77
赵隽睿	ISS	m	2	15.3	169	106	15.4158	13.72	6.42	106	108.5	111.3	113.5	115.2				-2.45	-2.2	-1.9	-1.72	-1.64				0.0833333	0.1	0.06	0.0266667				10	11.2	8.8	6.8				1200.53	1293.59	1605.48	2130.62
许浩轩	ISS	m	2	15.5	165	127	24	14.88	10	127	129.5	131.5	132.5	135.1				-1.7	-1.48	-1.36	-1.29	-1.19				0.0733333	0.04	0.0233333	0.0333333				10	8	4	10.4				1996.63	2673.47	5522.3	2158.58
黄一诺	ISS	f	1	16.9	169	148	39.2301	17.91	14.5	148	149.5	151	152.5	154.3	156.5	158.5	161	-1.86	-1.71	-1.55	-1.38	-1.15	-0.89	-0.63	-0.3	0.05	0.0533333	0.0566667	0.0766667	0.0433333	0.0433333	0.0275	6	6	6	7.2	4.4	4	2.5	6158.27	6395.18	6335.18	5697.88	9282.9	10874.6	19787.6
李语诺	ISS	f	2	16.2	160	106	15.854	14.11	6.75	106	108	110	112	114	117			-2.49	-2.35	-2.21	-2.07	-1.95	-1.88			0.0466667	0.0466667	0.0466667	0.04	0.0116667			8	8	8	8	6			1766.03	1811.03	2097.74	2142.74	3269.26
张格凡	ISS	f	2	11.5	156.5	115	17.9992	13.61	8	115	117.5	119.5	122.5	124.3	128			-2.12	-1.86	-1.75	-1.48	-1.41	-1.28			0.0866667	0.0366667	0.09	0.0233333	0.0216667			10	8	12	7.2	7.4			1678.19	2142.74	1619.63	2749.38	3009.35
杜芊妤	ISS	f	2	10.7	164	117.8	21.3981	15.42	8.5	117.8	120	122	126	128	131.5			-2.04	-1.89	-1.79	-1.37	-1.28	-1.19			0.05	0.0333333	0.14	0.03	0.015			8.8	8	8	8	7			2208.59	2474.44	2628.47	2673.47	3181.31
尹汝鑫	ISS	f	1	16.4	168	141.5	36.1001	18.03	13.33	141.5	143.5	145.5	147.5	149				-2.34	-2.19	-2.01	-1.82	-1.68				0.05	0.06	0.0633333	0.0466667				8	8	8	6				4419.68	4464.68	4751.39	6395.18
刘鑫秋	ISS	f	1	15.2	161	141	42	21.1257	12.75	141	143	145.5	147.3	149.5				-2.06	-1.93	-1.71	-1.58	-1.38				0.0433333	0.0733333	0.0433333	0.0666667				8	10	7.2	8.8				5083.09	4102.48	6016.44	4963.45
刘逸莹	ISS	f	2	12.8	152	100	19	19	5.17	100	102	104.5	106.5	108	112	116	122	-2.11	-1.97	-1.74	-1.6	-1.56	-1.29	-1.06	-0.95	0.0466667	0.0766667	0.0466667	0.0133333	0.045	0.0383333	0.00916667	8	10	8	6	8	8	6	1965.05	1608.04	2097.74	2856.98	2451.94	2451.94	3760.67
张昱迪	ISS	f	2	16.5	152	112	15.1782	12.1	7.5	112	115	117	119.5	122				-2.13	-1.8	-1.68	-1.48	-1.29				0.11	0.04	0.0666667	0.0633333				12	8	10	10				1310.04	2142.74	1943.55	1979.55
吴诗琪	ISS	f	1	11.2	164	137.5	31.0819	16.44	12.42	137.5	139.5	142	144	146				-2.38	-2.26	-2.06	-1.92	-1.76				0.04	0.0666667	0.0466667	0.0533333				8	10	8	8				3756.27	3041.02	4087.98	4132.98
邱云慧	ISS	f	1	14.8	158.5	145	34.8174	16.56	13.67	145	147.5	150	152	154				-2	-1.74	-1.47	-1.26	-1.04				0.0866667	0.09	0.07	0.0733333				10	10	8	8				3429.6	3571.75	4419.68	4796.39
王誉颖	ISS	f	1	12.3	159	127	22.0322	13.66	10.5	127	129	131	133	135				-2.32	-2.19	-2.07	-1.96	-1.86				0.0433333	0.04	0.0366667	0.0333333				8	8	8	8				2097.74	2142.74	2429.44	2474.44
倪霓	ISS	f	1	13.5	159.5	131.5	28.1518	16.28	10.75	131.5	134	136.7	139	141.3				-1.8	-1.65	-1.48	-1.36	-1.24				0.05	0.0566667	0.04	0.04				10	10.8	9.2	9.2				2208.92	2078.63	2401	2440.13
刘艺	ISS	f	2	12.5	152	99.5	19	19.1914	5.25	99.5	102	104.5	107	109	113	116.5	121	-2.3	-2.06	-1.82	-1.59	-1.45	-1.19	-1.03	-1.19	0.08	0.08	0.0766667	0.0466667	0.0433333	0.0266667	-0.0133333	10	10	10	8	8	7	4.5	1678.19	1714.19	1678.19	2142.74	2451.94	3181.31	5612.12
李兒兒	ISS	f	2	13.4	163	105	17	15.4195	6.5	105	107	109	111	113.5	116.5			-2.46	-2.31	-2.16	-2.03	-1.9	-1.79			0.05	0.05	0.0433333	0.0433333	0.0183333			8	8	8	10	6			2296.76	2341.76	2429.44	1979.55	3711.53
张雨佳	ISS	f	2	12.5	157	123	22.9961	15.2	9.33	123	126	129	131.5	133.5	137.5	141	146	-1.86	-1.6	-1.35	-1.19	-1.12	-0.97	-0.91	-1.03	0.0866667	0.0833333	0.0533333	0.0233333	0.025	0.01	-0.01	12	12	10	8	8	7	5	1840.77	1870.77	2474.29	3137.86	3447.06	4318.59	6665.21
刘玉玉	ISS	f	2	12	161	123	21.9976	14.54	10	123	124.5	127	128.5	131	135			-2.44	-2.43	-2.27	-2.26	-2.11	-1.95			0.00333333	0.0533333	0.00333333	0.05	0.0266667			6	10	6	10	8			3062.35	1873.41	3239.26	1979.55	2783.65
李雨铭	ISS	f	2	13.6	163	123	23.5256	15.55	9.5	123	125	127.2	130	132.2				-2.01	-1.92	-1.79	-1.59	-1.48				0.03	0.0433333	0.0666667	0.0366667				8	8.8	11.2	8.8				2761.15	2551.05	1972.25	2551.05
李颖颖	ISS	f	2	13.6	155	102	16	15.3787	6	102	105.5	108.5	111.5	114	120			-2.51	-2.12	-1.79	-1.47	-1.25	-0.65			0.13	0.11	0.106667	0.0733333	0.1			14	12	12	10	12			1198.71	1428.49	1619.63	1979.55	1855.77
张迪	ISS	f	2	14.6	158	120.5	23.0291	15.86	9.25	120.5	122.5	124.7	126.5	128.8				-2.21	-2.1	-1.98	-1.92	-1.84				0.0366667	0.04	0.02	0.0266667				8	8.8	7.2	9.2				2761.15	2551.05	3436.51	2728.57
侯姿辰	ISS	f	1	12.1	155	131	22.3093	13	10.83	131	133	135	137	139				-1.96	-1.88	-1.8	-1.73	-1.65				0.0266667	0.0266667	0.0233333	0.0266667				8	8	8	8				2296.76	2474.44	2761.15	2806.15
刘梦若曦	ISS	f	2	15.8	159.5	107.9	15	12.8839	7.25	107.9	110	112.5	113.8	115.2				-2.38	-2.33	-2.31	-2.1	-2.08				0.0166667	0.00666667	0.07	0.00666667				8.4	10	5.2	5.6				1618.75	1395.75	2614.91	2492.41
周曦雅	ISS	f	1	13.5	155	130.7	23	13.4641	10.83	130.7	133.5	136	138.5	140.5				-2.01	-1.81	-1.66	-1.51	-1.44				0.0666667	0.05	0.05	0.0233333				11.2	10	10	8				1972.25	2244.92	2474.29	3137.86
单琳轩	ISS	f	2	18.1	150	122	22	14.781	9.5	122	125	127.5	129.5	131.5				-2.17	-1.92	-1.75	-1.66	-1.58				0.0833333	0.0566667	0.03	0.0266667				12	10	8	8				1531.17	1979.55	2761.15	2806.15
